# Supplementary material for: First-tier detection of intragenomic 16S rRNA gene variation in culturable endophytic bacteria from cacao seeds
Source: PeerJ. 2019 Nov 20;7:e7452. doi: 10.7717/peerj.7452 (PMC6874854; doi:10.7717/peerj.7452)
Supplement: Supplemental Information 2 — The files can be viewed by downloading ’Chromas’ software, a free trace viewer for simple DNA sequencing, at https://technelysium.com.au/wp/chromas/ [file peerj-07-7452-s002.zip]

Archive with 65 entries (65 files):
- PeerJ-35420--Isol__60.ab1
- PeerJ-35420--Isol__61.ab1
- PeerJ-35420--Isol__62.ab1
- PeerJ-35420--Isol__63.ab1
- PeerJ-35420--Isol__64.ab1
- PeerJ-35420--Isol__66.ab1
- PeerJ-35420--Isol__67.ab1
- PeerJ-35420--Isol__68.ab1
- PeerJ-35420--Isol__69.ab1
- PeerJ-35420--Isol__70.ab1
- PeerJ-35420--Isol__71.ab1
- PeerJ-35420--Isol__72.ab1
- PeerJ-35420--Isol__01.ab1
- PeerJ-35420--Isol__02.ab1
- PeerJ-35420--Isol__03.ab1
- PeerJ-35420--Isol__04.ab1
- PeerJ-35420--Isol__05.ab1
- PeerJ-35420--Isol__06.ab1
- PeerJ-35420--Isol__07.ab1
- PeerJ-35420--Isol__08.ab1
- PeerJ-35420--Isol__09.ab1
- PeerJ-35420--Isol__10.ab1
- PeerJ-35420--Isol__11.ab1
- PeerJ-35420--Isol__12.ab1
- PeerJ-35420--Isol__13.ab1
- PeerJ-35420--Isol__16.ab1
- PeerJ-35420--Isol__17.ab1
- PeerJ-35420--Isol__18.ab1
- PeerJ-35420--Isol__23.ab1
- PeerJ-35420--Isol__24.ab1
- PeerJ-35420--Isol__25.ab1
- PeerJ-35420--Isol__26.ab1
- PeerJ-35420--Isol__27.ab1
- PeerJ-35420--Isol__28.ab1
- PeerJ-35420--Isol__29.ab1
- PeerJ-35420--Isol__30.ab1
- PeerJ-35420--Isol__31.ab1
- PeerJ-35420--Isol__32.ab1
- PeerJ-35420--Isol__33.ab1
- PeerJ-35420--Isol__34.ab1
- PeerJ-35420--Isol__35.ab1
- PeerJ-35420--Isol__36.ab1
- PeerJ-35420--Isol__37.ab1
- PeerJ-35420--Isol__38.ab1
- PeerJ-35420--Isol__39.ab1
- PeerJ-35420--Isol__40.ab1
- PeerJ-35420--Isol__41.ab1
- PeerJ-35420--Isol__42.ab1
- PeerJ-35420--Isol__43.ab1
- PeerJ-35420--Isol__44.ab1
- PeerJ-35420--Isol__45.ab1
- PeerJ-35420--Isol__46.ab1
- PeerJ-35420--Isol__47.ab1
- PeerJ-35420--Isol__48.ab1
- PeerJ-35420--Isol__49.ab1
- PeerJ-35420--Isol__50.ab1
- PeerJ-35420--Isol__51.ab1
- PeerJ-35420--Isol__52.ab1
- PeerJ-35420--Isol__53.ab1
- PeerJ-35420--Isol__54.ab1
- PeerJ-35420--Isol__55.ab1
- PeerJ-35420--Isol__56.ab1
- PeerJ-35420--Isol__57.ab1
- PeerJ-35420--Isol__58.ab1
- PeerJ-35420--Isol__59.ab1
